# Supplementary material for: LLM-Generated Lay-Language Protocols for Molecular Tumor Board Patients: Evaluation of Quality and Clinical Usability
Source: J Med Internet Res. 2026 Jul 23;28:e99136. doi: 10.2196/99136 (PMC13397006; doi:10.2196/99136)
Supplement: Multimedia Appendix 4 [file jmir-v28-e99136-s004.xlsx]

## Sheet: Critical errors
document_id	section	type	De-identified content description	Failure mode (detailed)	Failure mode
001_A2	Literature	factual	External literature on an ERBB finding without a therapy option was omitted.	Clinical-relevance misjudgment (literature)	Relevance
001_A2	Recommendation	factual	Recommended off-label Olaparib, which is not in the source protocol; the protocol's actual recommendation (evaluation for a clinical trial) was omitted. Olaparib is the drug used in the one-shot exemplar.	Exemplar contamination: drug/therapy carryover	Example
001_A2	Recommendation	factual	Recommendation not supported by the source protocol (Olaparib carried over from the exemplar).	Exemplar contamination: drug/therapy carryover	Example
001_A2	Recommendation	factual	Hallucinated that Olaparib is approved for gallbladder carcinoma, extending the exemplar's drug to an unsupported indication.	Exemplar contamination: drug/therapy carryover	Example
001_A2	Recommendation	factual	Continued the unsupported Olaparib recommendation instead of the protocol's trial recommendation.	Exemplar contamination: drug/therapy carryover	Example
002_A2	Medical history	factual	Abbreviation expanded incorrectly (retroperitoneal lymph node dissection read as radioligand therapy); German clinical shorthand (RLA), possibly reinforced by the exemplar.	History fabrication, German/clinical abbreviation	History
002_A2	Molecular findings	omission	Omitted a complex finding (high tumor mutational burden, suspected second tumor entity) because the format describes only the primary molecular finding.	Format-driven omission	Format
002_A2	Molecular findings	noise	Explained a mutation without therapeutic options, adding complexity without value.	Clinical-relevance misjudgment (findings)	Relevance
002_A2	Literature	noise	Explained a litarature for a mutation without therapeutic options, adding complexity without value.	Clinical-relevance misjudgment (literature)	Relevance
002_A2	Recommendation	omission	Omitted the actual recommendation (checkpoint inhibitor for high TMB); recommendation displaced, consistent with exemplar carryover.	Exemplar contamination: drug/therapy carryover	Example
002_A2	Recommendation	noise	Wrong recommendation, consistent with exemplar carryover.	Exemplar contamination: drug/therapy carryover	Example
002_A2	Recommendation	factual	Wrong recommendation, consistent with exemplar carryover.	Exemplar contamination: drug/therapy carryover	Example
004_A1	Recommendation	omission	Omitted the recommendation for genetic counseling (indicated by young age). The same omission occurred in both A1 and A2.	Clinical-relevance misjudgment (secondary option / counseling)	Relevance
004_A2	Recommendation	omission	Omitted the genetic-counseling recommendation (same omission as A1).	Clinical-relevance misjudgment (secondary option / counseling)	Relevance
005_A2	Medical history	factual	Stated the patient had received radiotherapy, which is not in the history.	History fabrication	History
005_A2	Literature	language	Introduced a trial name not in the protocol; the exemplar contains trial names (TOPARP-B, TRITON2).	Exemplar contamination: trial-name carryover	Example
005_A2	Literature	factual	Cited trials that do not match the patient's situation (trial-name carryover from the exemplar).	Exemplar contamination: trial-name carryover	Example
005_A2	Literature	omission	Discarded the protocol's actual evidence base while inserting exemplar trials.	Exemplar contamination: trial-name carryover	Example
005_A2	Literature	factual	Incorrect literature information (mismatched trials).	Exemplar contamination: trial-name carryover	Example
005_A2	Recommendation	omission	Condensed several recommendation options into one and omitted maintenance Olaparib and genetic counseling.	Clinical-relevance misjudgment (secondary option / counseling)	Relevance
010_A2	Literature	factual	Failed to state that Ivosidenib is an approved option for the IDH1 mutation; misrepresented the approval status.	Exemplar contamination: approval-frame carryover	Example
010_A2	Literature	factual	Omitted the source protocol's PIK3CA evidence and the recommendation to re-biopsy and re-evaluate at progression.	Clinical-relevance misjudgment (secondary option / counseling)	Relevance
010_A2	Recommendation	factual	Implied Ivosidenib is not approved; it is a guideline-recommended, approved therapy. Approval-frame carryover (off-label framing) from the exemplar.	Exemplar contamination: approval-frame carryover	Example
010_A2	Recommendation	factual	Contradicted the source, which records Ivosidenib as approved from second line; the letter stated no approval exists.	Exemplar contamination: approval-frame carryover	Example
010_A2	Recommendation	factual	Incorrectly denied that the approval applies to the patient's IDH1 R132 mutation.	Exemplar contamination: approval-frame carryover	Example
013_A2	Molecular findings	factual	Treated HRAS as therapeutically relevant when it is not, misallocating explanatory focus.	Clinical-relevance misjudgment (findings)	Relevance
013_A2	Molecular findings	omission	Omitted HER2 2+, the most therapy-relevant finding.	Clinical-relevance misjudgment (findings)	Relevance
013_A2	Molecular findings	factual	Treated HRAS as therapeutically relevant when it is not, misallocating explanatory focus.	Clinical-relevance misjudgment (findings)	Relevance
016_A1	Molecular findings	omission	Omitted the explanation of Claudin 18.2 expression.	Clinical-relevance misjudgment (findings)	Relevance
016_A1	Recommendation	factual	Omitted the sacituzumab govitecan recommendation and the explanations of zolbetuximab and KRAS inhibitors present in the source.	Clinical-relevance misjudgment (secondary option / counseling)	Relevance
016_A1	Recommendation	factual	Drew an unsupported causal link between Claudin 18.2/TROP2 expression and dual-immunotherapy efficacy.	Clinical-relevance misjudgment	Relevance
016_A1	Recommendation	factual	Asserted an externally unsupported rationale linking marker expression to therapy efficacy.	Clinical-relevance misjudgment	Relevance
016_A1	Recommendation	omission	Omitted a 'not recommended' option (zolbetuximab); annotator notes possible completeness preference.	Clinical-relevance misjudgment (secondary option / counseling)	Relevance
016_A2	Medical history	language	Over-simplified the diagnosis so it could denote a different entity; failed to distinguish neuroendocrine carcinoma from adenocarcinoma.	Diagnosis over-simplification	Over-simplification
016_A2	Molecular findings	omission	Omitted KRAS G12C and Claudin 18.2, which the protocol flags as relevant for trial inclusion.	Clinical-relevance misjudgment	Relevance
017_A2	Recommendation	factual	Misstated Ivosidenib approval status (it is approved as second line).	Exemplar contamination: approval-frame carryover	Example
017_A2	Recommendation	factual	Repeated the Ivosidenib approval-status error.	Exemplar contamination: approval-frame carryover	Example
024_A1	Recommendation	omission	Omitted the recommendation for genetic counseling.	Clinical-relevance misjudgment (secondary option / counseling)	Relevance
024_A2	Molecular findings	factual	Misjudged the therapeutic relevance of the PIK3CA finding.	Clinical-relevance misjudgment (findings)	Relevance
024_A2	Literature	factual	Confused a PIK3CA inhibitor with a TROP2 antibody-drug conjugate.	Clinical-relevance misjudgment (findings), confusion of biomarkers	Relevance
024_A2	Molecular findings	factual	Confused a PIK3CA inhibitor with a TROP2 antibody-drug conjugate.	Clinical-relevance misjudgment (findings), confusion of biomarkers	Relevance
024_A2	Molecular findings	noise	Confused a PIK3CA inhibitor with a TROP2 antibody-drug conjugate.	Clinical-relevance misjudgment (findings), confusion of biomarkers	Relevance
024_A2	Molecular findings	factual	Repeated the biomarker/agent confusion.	Clinical-relevance misjudgment (findings), confusion of biomarkers	Relevance
024_A2	Molecular findings	noise	Repeated the biomarker/agent confusion.	Clinical-relevance misjudgment (findings), confusion of biomarkers	Relevance
025_A1	Medical history	factual	Over-simplified the diagnosis (CUP squamous-cell carcinoma) to the point of ambiguity.	Diagnosis over-simplification	Over-simplification
025_A1	Medical history	omission	Omitted the patient's current therapy line from the history.	History fabrication	History
025_A1	Recommendation	factual	Omitted the recommendation for HLA diagnostics and possible trial participation (IMA-401).	Clinical-relevance misjudgment (secondary option / counseling)	Relevance
025_A1	Recommendation	omission	Omitted temporal context (after platinum failure); annotator notes possible preference.	Clinical-relevance misjudgment (secondary option / counseling)	Relevance
025_A1	Recommendation	omission	Omitted the HLA-typing / IMA-401 trial option.	Clinical-relevance misjudgment (secondary option / counseling)	Relevance
025_A2	Molecular findings	noise	Explained a mutation without therapeutic options, adding complexity without value.	Clinical-relevance misjudgment (findings)	Relevance
025_A2	Molecular findings	noise	Explained a mutation without therapeutic options, adding complexity without value.	Clinical-relevance misjudgment (findings)	Relevance
025_A2	Literature	factual	Reproduced an outdated/incorrect approval criterion (TPS instead of CPS for pembrolizumab in head-and-neck cancer) that originates in the source protocol itself.	Faithful reproduction of source-protocol error	Error
027_A1	Medical history	factual	Stated the patient had already received ipilimumab/nivolumab; this was the recommended therapy, not prior history (recommendation/history confusion).	History fabrication	History
027_A1	Medical history	factual	Repeated the fabricated treatment history (ipilimumab/nivolumab).	History fabrication	History
027_A2	Recommendation	omission	Omitted the actual ipilimumab/nivolumab recommendation.	Clinical-relevance misjudgment (primary option / counseling)	Relevance
029_A1	Medical history	factual	Stated that the disease had worsened under the most recent therapy, although no current response assessment was available in the source.	History fabrication	History
032_A1	Medical history	language	Left a complex clinical term abbreviation for the disease unexplained for a lay reader.	Diagnosis missing simplification, German/clinical language	Missing simplification
032_A1	Molecular findings	factual	Implied that several molecular alterations merely lacked a currently matching trial, when the source records that they have no targeted-therapy option.	Clinical-relevance misjudgment (findings)	Relevance
043_A2	Recommendation	omission	Omitted a secondary targeted-therapy option (an FGFR inhibitor) listed in the source protocol.	Clinical-relevance misjudgment (secondary option / counseling)	Relevance
044_A1	Molecular findings	noise	Explained a mutation without therapeutic options, adding complexity without value.	Clinical-relevance misjudgment (findings)	Relevance
044_A1	Molecular findings	noise	Explained a mutation without therapeutic options, adding complexity without value.	Clinical-relevance misjudgment (findings)	Relevance
044_A2	Literature	factual	Described an ongoing trial with pending results as if it were completed.	Clinical-relevance misjudgment (primary option / counseling)	Relevance
044_A2	Literature	factual	Described a second ongoing trial as if its results were already available.	Clinical-relevance misjudgment (primary option / counseling)	Relevance
044_A2	Recommendation	factual	Omitted the source protocol's primary recommendation, which was evaluation for enrollment in a specific clinical trial.	Clinical-relevance misjudgment (primary option / counseling)	Relevance
044_A2	Recommendation	omission	Omitted the recommendation for genetic counseling.	Clinical-relevance misjudgment (secondary option / counseling)	Relevance
044_A2	Recommendation	factual	Recommended applying to the insurer for off-label coverage of a drug, mirroring the one-shot exemplar off-label-application frame, whereas the source protocol recommended evaluating trial enrollment.	Exemplar contamination: approval-frame carryover	Example
